# Supplementary material for: Association between oral microbiome and breast cancer in the east Asian population: A Mendelian randomization and case–control study
Source: Thorac Cancer. 2024 Mar 14;15(12):974–86. doi: 10.1111/1759-7714.15280 (PMC11045337; doi:10.1111/1759-7714.15280)
Supplement: Supplementary file 2 — Supplementary Table S3. Detailed information about the IVs of the tongue dorsum microbiome. [file TCA-15-974-s004.xlsx]

## Sheet: Sheet1
Supplementary Table S3. Detailed information about the IVs of the tongue dorsum microbiome.
SNP	effect_allele.exposure	other_allele.exposure	effect_allele.outcome	other_allele.outcome	beta.exposure	beta.outcome	eaf.exposure	eaf.outcome	chr	pos	se.outcome	pval.outcome	se.exposure	pval.exposure	exposure
Aggregatibacter umgs 1628
rs10498071	A	G	A	G	-0.09818	-0.0893373	0.121	0.10141	2	220722698	0.0332351	0.0071872	0.022	8.558e-06	pheno.1743.assoc.linear.gz.raw.gz
rs13176150	T	C	T	C	-0.09977	-0.0323552	0.3901	0.445191	5	177481143	0.0222445	0.1458	0.02206	6.458e-06	pheno.1743.assoc.linear.gz.raw.gz
rs1565808	A	G	A	G	0.09903	-0.00550502	0.2686	0.238775	5	2908616	0.0232658	0.812956	0.02197	6.964e-06	pheno.1743.assoc.linear.gz.raw.gz
rs1970332	A	T	A	T	0.1009	0.0175905	0.1562	0.0898017	1	211375152	0.0410712	0.668438	0.022	4.767e-06	pheno.1743.assoc.linear.gz.raw.gz
rs2012961	T	C	T	C	0.1146	0.0583922	0.3433	0.300459	14	63759190	0.0230645	0.0113514	0.02196	2.006e-07	pheno.1743.assoc.linear.gz.raw.gz
rs28375907	C	T	C	T	0.1063	0.0247788	0.4988	0.535013	1	12108834	0.0219259	0.258427	0.02199	1.454e-06	pheno.1743.assoc.linear.gz.raw.gz
rs3808900	G	A	G	A	-0.1059	-0.0020896	0.314	0.209749	9	124992764	0.024144	0.931031	0.02208	1.734e-06	pheno.1743.assoc.linear.gz.raw.gz
rs56336281	A	G	A	G	-0.09778	0.00825188	0.01389	0.0367771	8	73954288	0.0529464	0.876148	0.02193	8.679e-06	pheno.1743.assoc.linear.gz.raw.gz
Aggregatibacter umgs 1002
rs10498071	A	G	A	G	-0.1026	-0.0893373	0.121	0.10141	2	220722698	0.0332351	0.0071872	0.02226	4.304e-06	pheno.1918.assoc.linear.gz.raw.gz
rs11610457	T	C	T	C	0.1027	0.0359573	0.0816	0.138543	12	523350	0.0301655	0.233261	0.02222	4.087e-06	pheno.1918.assoc.linear.gz.raw.gz
rs17024307	A	G	A	G	0.1151	-0.119039	0.01166	0.00726637	2	39975313	0.122566	0.331436	0.02215	2.235e-07	pheno.1918.assoc.linear.gz.raw.gz
rs1895208	A	G	A	G	-0.1036	-0.00553453	0.3889	0.48956	5	165230027	0.0198526	0.780412	0.02225	3.407e-06	pheno.1918.assoc.linear.gz.raw.gz
rs2750129	A	T	A	T	0.1025	0.00527581	0.1935	0.141895	14	59190230	0.0290381	0.855829	0.02237	4.879e-06	pheno.1918.assoc.linear.gz.raw.gz
rs72970060	A	G	A	G	0.1034	0.0991898	0.01786	0.00901935	2	161360952	0.116757	0.39558	0.02223	3.486e-06	pheno.1918.assoc.linear.gz.raw.gz
rs76971077	A	G	A	G	-0.1088	-0.0719105	0.04415	0.0588939	17	48712521	0.0494428	0.14583	0.02221	1.05e-06	pheno.1918.assoc.linear.gz.raw.gz
rs8070592	C	T	C	T	-0.112	-0.0726664	0.04812	0.060098	17	48713096	0.0493964	0.141267	0.02222	5.022e-07	pheno.1918.assoc.linear.gz.raw.gz
rs9486761	C	T	C	T	-0.1013	-0.0151735	0.3777	0.505641	6	108286255	0.0222972	0.496181	0.02222	5.402e-06	pheno.1918.assoc.linear.gz.raw.gz
Aggregatibacter umgs 1479
rs10498071	A	G	A	G	-0.1111	-0.0893373	0.121	0.10141	2	220722698	0.0332351	0.0071872	0.02219	5.965e-07	pheno.1925.assoc.linear.gz.raw.gz
rs1275548	A	G	A	G	0.1044	0.0150399	0.3428	0.435974	12	76190424	0.0203701	0.460312	0.0222	2.751e-06	pheno.1925.assoc.linear.gz.raw.gz
rs12949122	C	T	C	T	0.09994	0.0311275	0.2361	0.33151	17	756992	0.0222989	0.162739	0.02218	6.979e-06	pheno.1925.assoc.linear.gz.raw.gz
rs142432149	A	G	A	G	0.1021	-0.0579128	0.02633	0.0503405	1	202153354	0.0469561	0.217449	0.02261	6.672e-06	pheno.1925.assoc.linear.gz.raw.gz
rs16952027	A	T	A	T	-0.1028	0.00664365	0.02629	0.0371657	16	80053916	0.0554517	0.904634	0.02223	3.983e-06	pheno.1925.assoc.linear.gz.raw.gz
rs2302653	T	C	T	C	0.1105	0.028597	0.2011	0.167658	2	37553484	0.0272343	0.293701	0.02214	6.559e-07	pheno.1925.assoc.linear.gz.raw.gz
rs3847957	G	A	G	A	0.1008	-0.00329617	0.437	0.445974	12	120234870	0.0200734	0.869569	0.02228	6.415e-06	pheno.1925.assoc.linear.gz.raw.gz
rs62261525	T	C	T	C	0.09986	0.0121237	0.2634	0.138136	3	1843167	0.0294276	0.680351	0.0223	7.931e-06	pheno.1925.assoc.linear.gz.raw.gz
rs76971077	A	G	A	G	-0.1009	-0.0719105	0.04415	0.0588939	17	48712521	0.0494428	0.14583	0.02217	5.626e-06	pheno.1925.assoc.linear.gz.raw.gz
rs8070592	C	T	C	T	-0.1046	-0.0726664	0.04812	0.060098	17	48713096	0.0493964	0.141267	0.02217	2.533e-06	pheno.1925.assoc.linear.gz.raw.gz
Aggregatibacter umgs 1250
rs10506457	A	G	A	G	-0.1026	-0.000749233	0.07887	0.0762978	12	63399696	0.0372946	0.983972	0.02214	3.84e-06	pheno.1314.assoc.linear.gz.raw.gz
rs11128644	C	A	C	A	0.1117	0.012467	0.08011	0.187751	3	13610260	0.0299139	0.676851	0.02212	4.873e-07	pheno.1314.assoc.linear.gz.raw.gz
rs11148869	C	T	C	T	-0.09985	0.00936517	0.1778	0.163139	13	71846009	0.0285917	0.743254	0.02215	6.95e-06	pheno.1314.assoc.linear.gz.raw.gz
rs117088506	T	C	T	C	-0.1013	-0.043387	0.02009	0.0289136	7	94164361	0.063315	0.493182	0.02212	4.932e-06	pheno.1314.assoc.linear.gz.raw.gz
rs1196764	A	G	A	G	-0.1106	-0.0584701	0.06272	0.111602	12	105636617	0.0314066	0.0626441	0.02215	6.429e-07	pheno.1314.assoc.linear.gz.raw.gz
rs12678374	C	A	C	A	0.1058	0.0540239	0.467	0.381237	8	121319783	0.0203316	0.00788061	0.02209	1.791e-06	pheno.1314.assoc.linear.gz.raw.gz
rs12802850	C	T	C	T	0.1051	-0.0161264	0.3348	0.312159	11	76843362	0.02264	0.476282	0.02214	2.23e-06	pheno.1314.assoc.linear.gz.raw.gz
rs1538291	T	C	T	C	-0.1026	-0.0514495	0.04489	0.0469841	1	211358755	0.0468762	0.272396	0.02228	4.407e-06	pheno.1314.assoc.linear.gz.raw.gz
rs17530546	C	T	C	T	-0.1091	0.0204616	0.01811	0.0412643	2	42000661	0.0546926	0.708314	0.02208	8.409e-07	pheno.1314.assoc.linear.gz.raw.gz
rs248136	C	A	C	A	-0.09896	0.0138719	0.2867	0.256932	5	167353040	0.0231047	0.548244	0.0221	7.964e-06	pheno.1314.assoc.linear.gz.raw.gz
rs2551778	C	T	C	T	0.1057	0.0101731	0.2475	0.236973	7	135099649	0.0233273	0.662761	0.02213	1.933e-06	pheno.1314.assoc.linear.gz.raw.gz
rs2676925	A	G	A	G	0.1002	0.0114209	0.3418	0.230803	3	194740639	0.0234865	0.626773	0.02212	6.197e-06	pheno.1314.assoc.linear.gz.raw.gz
rs35228680	T	C	T	C	-0.09836	-0.0611785	0.02009	0.00713326	16	86381324	0.129126	0.63565	0.02219	9.776e-06	pheno.1314.assoc.linear.gz.raw.gz
rs3828517	G	A	G	A	-0.1014	-0.00705374	0.1806	0.183807	4	178169500	0.0255994	0.782899	0.02213	4.841e-06	pheno.1314.assoc.linear.gz.raw.gz
rs4879670	T	C	T	C	0.1019	0.00469128	0.3705	0.412693	9	33205408	0.0203977	0.818099	0.02218	4.668e-06	pheno.1314.assoc.linear.gz.raw.gz
rs56002451	T	G	T	G	-0.1049	-0.0475682	0.3762	0.41752	5	177464044	0.0233656	0.0417676	0.02224	2.565e-06	pheno.1314.assoc.linear.gz.raw.gz
rs7071377	T	A	T	A	-0.1108	0.0157051	0.4807	0.43801	10	24286283	0.0199205	0.430469	0.0221	5.813e-07	pheno.1314.assoc.linear.gz.raw.gz
Streptococcus umgs 2487
rs2289564	T	G	T	G	-0.1088	-0.0575393	0.1977	0.271633	11	20119298	0.0225819	0.0108333	0.0221	9.178e-07	pheno.1466.assoc.linear.gz.raw.gz
rs2403061	C	T	C	T	0.1047	-0.00598492	0.04638	0.137708	14	103018132	0.0323389	0.853175	0.0221	2.311e-06	pheno.1466.assoc.linear.gz.raw.gz
rs261140	C	T	C	T	0.09778	-0.00349123	0.3447	0.280602	5	4359278	0.0220429	0.874155	0.02206	9.848e-06	pheno.1466.assoc.linear.gz.raw.gz
rs62261513	G	A	G	A	0.1005	0.0120387	0.2783	0.149578	3	1831902	0.0285335	0.673087	0.02218	6.193e-06	pheno.1466.assoc.linear.gz.raw.gz
rs73112444	A	G	A	G	0.1118	0.019973	0.03175	0.050838	12	53334322	0.0510294	0.6955	0.02221	5.217e-07	pheno.1466.assoc.linear.gz.raw.gz
rs7533319	A	G	A	G	-0.09918	-0.0383622	0.3135	0.346445	1	228651011	0.0209215	0.0667099	0.02211	7.711e-06	pheno.1466.assoc.linear.gz.raw.gz
rs76549030	T	C	T	C	0.1024	-0.0115662	0.05084	0.0672832	13	49496359	0.0413419	0.779654	0.02206	3.676e-06	pheno.1466.assoc.linear.gz.raw.gz
rs8069224	A	G	A	G	0.1123	0.0208311	0.496	0.469222	17	15084234	0.0208975	0.31885	0.02214	4.278e-07	pheno.1466.assoc.linear.gz.raw.gz
rs9372012	A	G	A	G	-0.1037	-0.0031769	0.316	0.351683	6	150724581	0.0207357	0.878233	0.02211	2.925e-06	pheno.1466.assoc.linear.gz.raw.gz
Streptococcus oralis mgs 1596
rs1827460	C	A	C	A	0.1089	0.0161029	0.1339	0.185375	3	131362241	0.0256981	0.530911	0.02229	1.103e-06	pheno.1754.assoc.linear.gz.raw.gz
rs2728018	G	A	G	A	0.1069	0.040739	0.3445	0.375403	3	2724402	0.0205618	0.0475576	0.02234	1.828e-06	pheno.1754.assoc.linear.gz.raw.gz
rs35563299	T	G	T	G	-0.1012	-0.0217872	0.4142	0.522843	8	20029603	0.0199537	0.274882	0.02235	6.336e-06	pheno.1754.assoc.linear.gz.raw.gz
rs4465188	T	C	T	C	-0.1032	-0.030517	0.4665	0.43779	1	242857990	0.0204401	0.135438	0.02236	4.196e-06	pheno.1754.assoc.linear.gz.raw.gz
rs62440679	C	G	C	G	-0.1046	0.0169812	0.3398	0.32013	6	74632836	0.0215235	0.430136	0.02236	3.09e-06	pheno.1754.assoc.linear.gz.raw.gz
rs67181802	G	A	G	A	0.1004	0.048548	0.3569	0.416358	10	31732214	0.0218075	0.0260004	0.02241	7.836e-06	pheno.1754.assoc.linear.gz.raw.gz
rs75285167	G	C	G	C	0.09922	-0.0357607	0.1443	0.101256	11	15180493	0.0326859	0.273924	0.02238	9.788e-06	pheno.1754.assoc.linear.gz.raw.gz
rs846777	A	C	A	C	0.0998	-0.00791639	0.2867	0.210857	6	101323860	0.0243957	0.745561	0.0224	8.817e-06	pheno.1754.assoc.linear.gz.raw.gz
rs9904144	A	G	A	G	-0.1046	-0.0427505	0.0558	0.0673051	17	76532824	0.0402221	0.287845	0.02234	3.028e-06	pheno.1754.assoc.linear.gz.raw.gz
Streptococcus constellatus mgs 3391
rs10120505	G	A	G	A	-0.1091	0.039696	0.02927	0.0123846	9	18805483	0.101924	0.696931	0.0222	9.673e-07	pheno.2387.assoc.linear.gz.raw.gz
rs1517480	T	G	T	G	-0.1088	-0.0247354	0.4658	0.482304	2	226281992	0.0203273	0.223659	0.02237	1.234e-06	pheno.2387.assoc.linear.gz.raw.gz
rs3793233	G	A	G	A	-0.1048	-0.022837	0.04886	0.0695555	7	158910370	0.0399948	0.568001	0.02254	3.516e-06	pheno.2387.assoc.linear.gz.raw.gz
rs9321724	G	A	G	A	-0.1103	-0.00568124	0.2341	0.20397	6	100223417	0.0249658	0.819987	0.02223	7.633e-07	pheno.2387.assoc.linear.gz.raw.gz
rs9943303	T	A	T	A	-0.1007	-0.061956	0.1037	0.0563055	10	29549119	0.0427304	0.147079	0.02233	6.855e-06	pheno.2387.assoc.linear.gz.raw.gz
Streptococcus umgs 1057
rs11063975	A	C	A	C	0.1052	0.0184311	0.2403	0.189551	12	6097337	0.0254485	0.468909	0.02208	2.038e-06	pheno.1027.assoc.linear.gz.raw.gz
rs112086775	C	A	C	A	0.1032	-0.0363468	0.1009	0.0995737	16	68310917	0.0334539	0.277269	0.02221	3.605e-06	pheno.1027.assoc.linear.gz.raw.gz
rs117057349	T	C	T	C	-0.1076	-0.071429	0.09251	0.0571178	18	68454098	0.0435	0.10058	0.02212	1.244e-06	pheno.1027.assoc.linear.gz.raw.gz
rs13388253	T	C	T	C	-0.09775	0.00648687	0.005952	0.0105078	2	2411653	0.0998538	0.948203	0.02207	9.932e-06	pheno.1027.assoc.linear.gz.raw.gz
rs2626120	A	G	A	G	0.0979	0.00201386	0.4603	0.394041	6	124641761	0.0204162	0.921424	0.02208	9.759e-06	pheno.1027.assoc.linear.gz.raw.gz
rs28856656	T	C	T	C	0.1085	0.0470462	0.4387	0.386203	4	42940811	0.0204518	0.0214289	0.02206	9.44e-07	pheno.1027.assoc.linear.gz.raw.gz
rs314239	A	G	A	G	0.1045	0.0166455	0.4836	0.526678	17	7013365	0.0198988	0.40287	0.02208	2.377e-06	pheno.1027.assoc.linear.gz.raw.gz
rs34807642	C	A	C	A	-0.1063	-0.0613726	0.1555	0.156292	3	155757032	0.0294456	0.0371356	0.02208	1.582e-06	pheno.1027.assoc.linear.gz.raw.gz
Streptococcus umgs 2210
rs11090361	A	G	A	G	0.1098	0.00290243	0.3614	0.494316	22	25363270	0.0200363	0.884822	0.0223	9.233e-07	pheno.1034.assoc.linear.gz.raw.gz
rs113945517	A	G	A	G	0.1096	-0.0574829	0.1059	0.134024	13	62382710	0.0293206	0.0499379	0.02242	1.114e-06	pheno.1034.assoc.linear.gz.raw.gz
rs1498485	A	T	A	T	-0.1072	0.0406888	0.3986	0.360986	11	5453973	0.0208799	0.0513299	0.02243	1.878e-06	pheno.1034.assoc.linear.gz.raw.gz
rs1580937	C	T	C	T	0.09994	0.0414647	0.1758	0.103673	4	155619525	0.0328419	0.206749	0.02232	7.968e-06	pheno.1034.assoc.linear.gz.raw.gz
rs161039	A	G	A	G	-0.1059	0.0047859	0.3867	0.437079	5	146179031	0.0205235	0.815613	0.0224	2.419e-06	pheno.1034.assoc.linear.gz.raw.gz
rs17149687	C	T	C	T	-0.1013	-0.0241398	0.0568	0.0539368	7	24585471	0.0449383	0.591146	0.02248	6.975e-06	pheno.1034.assoc.linear.gz.raw.gz
rs1853313	A	T	A	T	-0.0995	0.0143516	0.03869	0.155492	13	37282325	0.0284742	0.614247	0.02239	9.282e-06	pheno.1034.assoc.linear.gz.raw.gz
rs6038556	C	T	C	T	-0.1025	0.0563291	0.06275	0.0594663	20	6591010	0.0456305	0.217031	0.02232	4.711e-06	pheno.1034.assoc.linear.gz.raw.gz
rs61892073	T	C	T	C	-0.09956	0.0291419	0.3693	0.306639	11	5486162	0.0214894	0.175064	0.02245	9.696e-06	pheno.1034.assoc.linear.gz.raw.gz
rs9528405	C	T	C	T	0.1099	-0.0587205	0.1074	0.134448	13	62393250	0.0292783	0.0448993	0.02242	1.015e-06	pheno.1034.assoc.linear.gz.raw.gz
Prevotella_multisaccharivorax_mgs_669
rs10901490	T	G	T	G	0.1016	0.00143498	0.2805	0.321765	10	127658383	0.0214388	0.946634	0.02217	4.872e-06	pheno.2096.assoc.linear.gz.raw.gz
rs11157975	T	C	T	C	-0.09907	-0.0109036	0.2783	0.222465	14	54022119	0.0241185	0.651207	0.02215	8.193e-06	pheno.2096.assoc.linear.gz.raw.gz
rs13293922	G	A	G	A	0.1155	-0.0251608	0.1701	0.216823	9	140250633	0.0262141	0.337146	0.02218	2.132e-07	pheno.2096.assoc.linear.gz.raw.gz
rs1854163	A	G	A	G	-0.1031	0.0371229	0.311	0.249437	9	13791531	0.0264085	0.159807	0.02221	3.632e-06	pheno.2096.assoc.linear.gz.raw.gz
rs58849888	T	G	T	G	0.09933	-0.0411027	0.2096	0.214227	2	173930140	0.0266396	0.122851	0.0222	8.127e-06	pheno.2096.assoc.linear.gz.raw.gz
rs61602758	C	A	C	A	-0.0997	-0.00391189	0.03274	0.0277996	17	79254963	0.0614359	0.949229	0.02213	7.01e-06	pheno.2096.assoc.linear.gz.raw.gz
rs6571966	G	C	G	C	0.09959	0.0089721	0.2386	0.280673	14	40305998	0.0224223	0.689052	0.02221	7.764e-06	pheno.2096.assoc.linear.gz.raw.gz
rs7243293	C	A	C	A	-0.1008	0.0473469	0.2334	0.278592	18	57614709	0.0235467	0.0443507	0.02227	6.311e-06	pheno.2096.assoc.linear.gz.raw.gz
rs899522	T	C	T	C	-0.1131	0.0302586	0.4836	0.503412	15	92814457	0.0197758	0.125996	0.02215	3.577e-07	pheno.2096.assoc.linear.gz.raw.gz
Haemophilus haemolyticus mgs 2915
rs10508256	G	C	G	C	0.1074	-0.0394776	0.3906	0.321329	10	3445054	0.0211832	0.0623749	0.02239	1.732e-06	pheno.2025.assoc.linear.gz.raw.gz
rs11073487	T	C	T	C	0.1015	-0.0179669	0.4231	0.411742	15	96971630	0.0214604	0.402473	0.02239	6.107e-06	pheno.2025.assoc.linear.gz.raw.gz
rs115171263	C	A	C	A	-0.1014	-0.0336216	0.006448	0.0275528	5	2996459	0.0730303	0.645244	0.02237	6.163e-06	pheno.2025.assoc.linear.gz.raw.gz
rs11699805	T	C	T	C	-0.1028	0.0341662	0.1282	0.178887	20	46707666	0.026723	0.201061	0.02251	5.28e-06	pheno.2025.assoc.linear.gz.raw.gz
rs1385979	C	A	C	A	-0.1017	-0.0112402	0.4777	0.434219	8	50732547	0.0217149	0.60472	0.0224	5.975e-06	pheno.2025.assoc.linear.gz.raw.gz
rs1585897	C	A	C	A	-0.1028	0.00858668	0.1391	0.099027	12	66389968	0.0330057	0.794743	0.02237	4.597e-06	pheno.2025.assoc.linear.gz.raw.gz
rs181349734	T	A	T	A	-0.1077	0.0130668	0.05237	0.061967	6	23237671	0.0420465	0.755976	0.02242	1.657e-06	pheno.2025.assoc.linear.gz.raw.gz
rs2711806	A	C	A	C	-0.1	0.0228384	0.4137	0.435209	3	163154665	0.0208097	0.272428	0.02243	8.751e-06	pheno.2025.assoc.linear.gz.raw.gz
rs2825739	A	G	A	G	0.105	0.0241783	0.08705	0.114622	21	21054839	0.0329203	0.462674	0.02236	2.819e-06	pheno.2025.assoc.linear.gz.raw.gz
rs2959026	A	G	A	G	0.1034	-0.0533754	0.2815	0.306771	8	105482652	0.0214967	0.0130296	0.02238	4.139e-06	pheno.2025.assoc.linear.gz.raw.gz
rs61965311	C	G	C	G	-0.1057	0.00453676	0.3061	0.323899	13	70268829	0.0231191	0.844427	0.02237	2.471e-06	pheno.2025.assoc.linear.gz.raw.gz
rs72770048	A	G	A	G	0.1023	-0.023366	0.03299	0.0354919	2	7385086	0.0534234	0.66184	0.0224	5.232e-06	pheno.2025.assoc.linear.gz.raw.gz
rs7954299	T	C	T	C	-0.0995	0.1117	0.02406	0.028589	12	24363660	0.0685267	0.103097	0.02243	9.684e-06	pheno.2025.assoc.linear.gz.raw.gz
rs967496	T	C	T	C	0.1064	-0.0110256	0.07416	0.117554	2	154084952	0.0310872	0.72284	0.02237	2.118e-06	pheno.2025.assoc.linear.gz.raw.gz
Oribacterium umgs 489
rs12512525	C	A	C	A	-0.1277	-0.0272574	0.4043	0.376263	4	10073035	0.0205261	0.184198	0.02131	2.454e-09	pheno.824.assoc.linear.gz.raw.gz
rs142649665	G	T	G	T	-0.09673	-0.00366248	0.009425	0.000166173	16	22963616	0.826842	0.996466	0.02151	7.285e-06	pheno.824.assoc.linear.gz.raw.gz
rs16890905	C	T	C	T	0.1248	0.0166725	0.3251	0.295982	4	9916662	0.021735	0.443034	0.02134	5.809e-09	pheno.824.assoc.linear.gz.raw.gz
rs17616262	T	G	T	G	-0.09548	0.0281973	0.02753	0.0542292	22	48183889	0.0448461	0.529507	0.0215	9.492e-06	pheno.824.assoc.linear.gz.raw.gz
rs34816201	C	T	C	T	-0.0951	-0.00268093	0.3636	0.351025	3	73854346	0.0209928	0.898381	0.0214	9.294e-06	pheno.824.assoc.linear.gz.raw.gz
rs3775944	G	T	G	T	-0.1391	-0.0162064	0.4861	0.476204	4	10019974	0.0200772	0.419548	0.02132	8.548e-11	pheno.824.assoc.linear.gz.raw.gz
rs4299906	C	G	C	G	0.1056	0.0202756	0.3048	0.296012	7	21390773	0.0221244	0.359437	0.02143	9.026e-07	pheno.824.assoc.linear.gz.raw.gz
rs4300175	A	G	A	G	0.09585	0.0563322	0.1611	0.283643	1	73371702	0.0223181	0.0116009	0.0215	8.704e-06	pheno.824.assoc.linear.gz.raw.gz
rs56871666	G	A	G	A	-0.09673	0.0119774	0.07118	0.121174	18	50226797	0.0309782	0.699022	0.02141	6.617e-06	pheno.824.assoc.linear.gz.raw.gz
rs62211750	T	C	T	C	0.0999	0.0154271	0.182	0.254225	21	21104994	0.0230768	0.503806	0.02158	3.913e-06	pheno.824.assoc.linear.gz.raw.gz
rs6467617	T	C	T	C	0.1038	-0.03975	0.03001	0.104402	7	135591083	0.0375437	0.289707	0.02143	1.357e-06	pheno.824.assoc.linear.gz.raw.gz
Oribacterium umgs 3339
rs10469226	A	C	A	C	0.1084	-0.00682177	0.3581	0.288887	18	57487113	0.022363	0.760332	0.02218	1.112e-06	pheno.1733.assoc.linear.gz.raw.gz
rs10886361	T	C	T	C	-0.09821	0.0154258	0.1815	0.166971	10	120764967	0.0263516	0.558291	0.02207	9.05e-06	pheno.1733.assoc.linear.gz.raw.gz
rs1196764	A	G	A	G	0.1508	-0.0584701	0.06272	0.111602	12	105636617	0.0314066	0.0626441	0.02202	9.987e-12	pheno.1733.assoc.linear.gz.raw.gz
rs12897455	A	G	A	G	-0.09943	0.0007036	0.125	0.106823	14	33274191	0.0323713	0.982659	0.02208	7.095e-06	pheno.1733.assoc.linear.gz.raw.gz
rs139562252	G	C	G	C	-0.1018	0.0296752	0.312	0.347837	21	16634821	0.0213342	0.164236	0.02211	4.463e-06	pheno.1733.assoc.linear.gz.raw.gz
rs2071835	G	T	G	T	0.1021	0.0261446	0.3326	0.246339	6	13638451	0.0234302	0.264487	0.02214	4.275e-06	pheno.1733.assoc.linear.gz.raw.gz
rs2206362	C	T	C	T	-0.1045	0.00849237	0.1912	0.293527	22	46880326	0.0225623	0.706622	0.02209	2.397e-06	pheno.1733.assoc.linear.gz.raw.gz
rs2483676	T	C	T	C	-0.1015	0.0469304	0.08507	0.135489	1	10561463	0.029393	0.110343	0.02223	5.314e-06	pheno.1733.assoc.linear.gz.raw.gz
rs4123390	T	C	T	C	-0.09981	0.0257946	0.0873	0.080056	4	146278651	0.0387592	0.505725	0.02209	6.624e-06	pheno.1733.assoc.linear.gz.raw.gz
rs6492048	C	T	C	T	0.09836	-0.00569512	0.2954	0.268011	13	107980573	0.0223669	0.799015	0.02217	9.593e-06	pheno.1733.assoc.linear.gz.raw.gz
rs703064	C	T	C	T	-0.1062	0.0226582	0.4861	0.653093	10	16882518	0.0210491	0.281728	0.02225	1.961e-06	pheno.1733.assoc.linear.gz.raw.gz
rs77141265	A	G	A	G	-0.1031	0.0502879	0.06597	0.0466302	3	140077071	0.0478339	0.29312	0.02214	3.438e-06	pheno.1733.assoc.linear.gz.raw.gz
rs8135801	G	A	G	A	-0.1019	0.0349984	0.1592	0.165458	22	42475568	0.0266011	0.188283	0.02214	4.489e-06	pheno.1733.assoc.linear.gz.raw.gz
rs9519553	A	G	A	G	-0.09875	0.0101298	0.3802	0.420593	13	88785680	0.0206429	0.623627	0.02221	9.26e-06	pheno.1733.assoc.linear.gz.raw.gz
Oribacterium umgs 1411
rs10181289	G	A	G	A	0.09819	-0.0171931	0.4283	0.447851	2	61863619	0.0211252	0.415722	0.02164	6.017e-06	pheno.2673.assoc.linear.gz.raw.gz
rs12512525	C	A	C	A	-0.1096	-0.0272574	0.4043	0.376263	4	10073035	0.0205261	0.184198	0.02156	4.049e-07	pheno.2673.assoc.linear.gz.raw.gz
rs12642821	C	T	C	T	0.09739	0.00366154	0.08681	0.043992	4	139418460	0.0485332	0.939861	0.02166	7.279e-06	pheno.2673.assoc.linear.gz.raw.gz
rs2462488	T	C	T	C	-0.1052	-0.0160178	0.4958	0.459494	6	110944935	0.0199244	0.421437	0.0216	1.199e-06	pheno.2673.assoc.linear.gz.raw.gz
rs34450770	C	T	C	T	0.1078	0.0163848	0.3279	0.296159	4	9923835	0.0217552	0.451362	0.02159	6.514e-07	pheno.2673.assoc.linear.gz.raw.gz
rs3796835	C	T	C	T	-0.1217	-0.0239528	0.4234	0.404628	4	10011530	0.0204007	0.240347	0.02154	1.843e-08	pheno.2673.assoc.linear.gz.raw.gz
rs4245136	A	G	A	G	-0.09605	-0.00807934	0.3921	0.37774	11	134381546	0.0210019	0.700463	0.02162	9.392e-06	pheno.2673.assoc.linear.gz.raw.gz
rs4909897	T	G	T	G	-0.09955	-0.00364249	0.3368	0.410005	8	136185634	0.0222074	0.869715	0.02161	4.364e-06	pheno.2673.assoc.linear.gz.raw.gz
rs57722221	G	C	G	C	0.09981	0.0157955	0.1808	0.0958041	15	54311371	0.0337663	0.639935	0.02165	4.277e-06	pheno.2673.assoc.linear.gz.raw.gz
rs61298734	A	G	A	G	0.09993	-0.00144323	0.3356	0.388116	6	110916058	0.0203409	0.943436	0.02162	4.039e-06	pheno.2673.assoc.linear.gz.raw.gz
rs6132475	C	T	C	T	-0.09803	-0.0241313	0.3204	0.289345	20	22024565	0.0219572	0.271762	0.02157	5.864e-06	pheno.2673.assoc.linear.gz.raw.gz
rs7739500	T	C	T	C	-0.1021	-0.166082	0.04712	0.013909	6	150612891	0.0944825	0.0787807	0.02175	2.861e-06	pheno.2673.assoc.linear.gz.raw.gz
rs77484231	C	A	C	A	0.09779	0.0428134	0.1994	0.230011	6	24392053	0.0263322	0.103972	0.0216	6.341e-06	pheno.2673.assoc.linear.gz.raw.gz
rs7777868	A	G	A	G	-0.1025	-0.038259	0.2555	0.3512	7	14527320	0.0210409	0.069016	0.02161	2.259e-06	pheno.2673.assoc.linear.gz.raw.gz
rs80302245	C	G	C	G	0.09682	-0.00969613	0.1548	0.115369	5	168703020	0.0314273	0.757682	0.02163	8.037e-06	pheno.2673.assoc.linear.gz.raw.gz
rs8073942	A	G	A	G	0.09814	0.0419705	0.2984	0.245619	17	66743606	0.022866	0.0664324	0.02165	6.188e-06	pheno.2673.assoc.linear.gz.raw.gz
rs8100619	C	T	C	T	-0.1014	-0.0229651	0.2128	0.166076	19	35128890	0.0268347	0.392108	0.02157	2.77e-06	pheno.2673.assoc.linear.gz.raw.gz
rs9484214	G	C	G	C	-0.09614	0.0412116	0.251	0.270916	6	139254153	0.0223601	0.0653161	0.02169	9.85e-06	pheno.2673.assoc.linear.gz.raw.gz
Solobacterium umgs 2034
rs10916848	T	C	T	C	-0.09771	-0.00632035	0.4253	0.408018	1	21002802	0.0202636	0.755111	0.02205	9.899e-06	pheno.155.assoc.linear.gz.raw.gz
rs11073168	T	G	T	G	-0.1003	0.0334237	0.162	0.141103	15	36650156	0.0319574	0.295615	0.02211	6e-06	pheno.155.assoc.linear.gz.raw.gz
rs11082121	G	A	G	A	0.1028	-0.0424938	0.474	0.442141	18	36617769	0.0198866	0.0326144	0.02207	3.423e-06	pheno.155.assoc.linear.gz.raw.gz
rs114258448	A	G	A	G	-0.1002	0.0330423	0.009692	0.0138212	19	40916265	0.0912447	0.717256	0.02208	5.983e-06	pheno.155.assoc.linear.gz.raw.gz
rs12155355	C	T	C	T	-0.1034	-0.0028649	0.07107	0.0709743	7	70913398	0.0392436	0.941804	0.02219	3.359e-06	pheno.155.assoc.linear.gz.raw.gz
rs1585897	C	A	C	A	0.1047	0.00858668	0.1391	0.099027	12	66389968	0.0330057	0.794743	0.02204	2.157e-06	pheno.155.assoc.linear.gz.raw.gz
rs2139106	T	C	T	C	-0.1106	0.0879756	0.03001	0.0433724	16	80339245	0.0530345	0.0971494	0.02205	5.739e-07	pheno.155.assoc.linear.gz.raw.gz
rs4276698	C	T	C	T	-0.09992	0.0201761	0.2984	0.344404	8	69898216	0.0224658	0.369142	0.02207	6.347e-06	pheno.155.assoc.linear.gz.raw.gz
rs62208757	C	T	C	T	0.1035	-0.0510791	0.4707	0.52874	20	55505912	0.0199434	0.0104311	0.02207	2.928e-06	pheno.155.assoc.linear.gz.raw.gz
rs62432884	G	A	G	A	0.1052	-0.0311972	0.07316	0.148647	6	130781677	0.0281968	0.26855	0.02209	2.04e-06	pheno.155.assoc.linear.gz.raw.gz
Solobacterium umgs 3016
rs10812261	G	A	G	A	-0.1038	0.0557312	0.3968	0.414253	9	25513472	0.0201769	0.00574249	0.0223	3.494e-06	pheno.257.assoc.linear.gz.raw.gz
rs113849502	C	T	C	T	-0.1057	-0.0113415	0.2034	0.155454	7	135438207	0.0272595	0.67737	0.02225	2.176e-06	pheno.257.assoc.linear.gz.raw.gz
rs17785543	A	G	A	G	0.1019	-0.0200547	0.131	0.210471	8	57659644	0.0247709	0.418166	0.02232	5.325e-06	pheno.257.assoc.linear.gz.raw.gz
rs2371368	G	A	G	A	-0.1036	0.0205163	0.3797	0.308204	7	82532371	0.0214451	0.338726	0.02252	4.45e-06	pheno.257.assoc.linear.gz.raw.gz
rs2522834	C	T	C	T	-0.103	-0.0183185	0.4246	0.501967	7	82460946	0.019923	0.357852	0.02251	5.022e-06	pheno.257.assoc.linear.gz.raw.gz
rs2543779	A	C	A	C	0.1059	-0.0191967	0.12	0.173071	17	581967	0.0260968	0.461978	0.02238	2.396e-06	pheno.257.assoc.linear.gz.raw.gz
rs2664220	T	G	T	G	0.1008	-0.0472584	0.153	0.173503	2	220719283	0.0263126	0.0724886	0.02232	6.632e-06	pheno.257.assoc.linear.gz.raw.gz
rs34672831	C	T	C	T	0.1006	-0.0444938	0.3988	0.396316	5	126091816	0.0202936	0.0283433	0.02232	7.03e-06	pheno.257.assoc.linear.gz.raw.gz
rs35239127	T	C	T	C	-0.09883	0.0435692	0.04167	0.0738752	4	28994078	0.0396409	0.271727	0.02228	9.661e-06	pheno.257.assoc.linear.gz.raw.gz
rs62208757	C	T	C	T	0.1162	-0.0510791	0.4707	0.52874	20	55505912	0.0199434	0.0104311	0.02229	2.042e-07	pheno.257.assoc.linear.gz.raw.gz
rs62430164	C	T	C	T	0.1054	0.00892393	0.1342	0.0934467	6	139906241	0.0345504	0.796185	0.02239	2.671e-06	pheno.257.assoc.linear.gz.raw.gz
rs7259678	T	C	T	C	-0.1021	0.032732	0.1724	0.149595	19	16249392	0.0291913	0.262164	0.02232	5.076e-06	pheno.257.assoc.linear.gz.raw.gz
rs7759963	G	A	G	A	-0.1098	-0.189841	0.01935	0.00284991	6	33406556	0.178957	0.288772	0.0225	1.142e-06	pheno.257.assoc.linear.gz.raw.gz
rs9385868	G	A	G	A	0.1143	0.00539571	0.1409	0.0973235	6	139905284	0.0334775	0.871956	0.02236	3.443e-07	pheno.257.assoc.linear.gz.raw.gz
Solobacterium umgs 315
rs10748027	A	T	A	T	0.09962	0.00255845	0.1176	0.0877	12	66387621	0.0371069	0.945031	0.02178	5.07e-06	pheno.1259.assoc.linear.gz.raw.gz
rs11600715	G	A	G	A	0.09813	-0.0908462	0.02803	0.0266786	11	116401884	0.0637887	0.154396	0.02177	6.967e-06	pheno.1259.assoc.linear.gz.raw.gz
rs1196764	A	G	A	G	0.1463	-0.0584701	0.06272	0.111602	12	105636617	0.0314066	0.0626441	0.02171	2.116e-11	pheno.1259.assoc.linear.gz.raw.gz
rs1278351	T	C	T	C	0.1059	0.00203961	0.3093	0.305538	10	127773238	0.0215047	0.924438	0.02181	1.293e-06	pheno.1259.assoc.linear.gz.raw.gz
rs1492487	A	C	A	C	0.09759	0.00812947	0.3311	0.317548	3	111845521	0.0222996	0.715443	0.02189	8.716e-06	pheno.1259.assoc.linear.gz.raw.gz
rs35782189	A	G	A	G	0.102	-0.0037734	0.2165	0.251251	8	27543293	0.0235387	0.87264	0.02187	3.286e-06	pheno.1259.assoc.linear.gz.raw.gz
rs36067748	C	T	C	T	-0.1035	0.0057484	0.276	0.145749	3	1844166	0.0290453	0.843114	0.02186	2.367e-06	pheno.1259.assoc.linear.gz.raw.gz
rs58657256	G	A	G	A	0.1014	-0.0478009	0.4871	0.554353	12	54592394	0.0201469	0.0176624	0.022	4.252e-06	pheno.1259.assoc.linear.gz.raw.gz
rs59426327	C	T	C	T	-0.09895	0.0243749	0.1431	0.15669	8	83650051	0.027654	0.378088	0.02195	6.917e-06	pheno.1259.assoc.linear.gz.raw.gz
rs6063195	C	T	C	T	0.09811	-0.0011358	0.1146	0.166685	20	46628166	0.0274792	0.96703	0.02198	8.488e-06	pheno.1259.assoc.linear.gz.raw.gz
rs62185096	A	G	A	G	0.09864	-0.0132809	0.3524	0.356601	20	10653739	0.0238793	0.578095	0.02179	6.328e-06	pheno.1259.assoc.linear.gz.raw.gz
rs62194729	A	C	A	C	-0.09961	0.0169259	0.4358	0.423006	2	161769030	0.0204248	0.407278	0.02186	5.543e-06	pheno.1259.assoc.linear.gz.raw.gz
rs7093928	G	A	G	A	0.09642	-0.0115732	0.4993	0.513395	10	104010702	0.01998	0.562429	0.02176	9.859e-06	pheno.1259.assoc.linear.gz.raw.gz
