# Supplementary material for: Association between oral microbiome and breast cancer in the east Asian population: A Mendelian randomization and case–control study
Source: Thorac Cancer. 2024 Mar 14;15(12):974–86. doi: 10.1111/1759-7714.15280 (PMC11045337; doi:10.1111/1759-7714.15280)
Supplement: Supplementary file 3 — Supplementary Table S4. Detailed information about the IVs of the saliva microbiome. [file TCA-15-974-s001.xlsx]

## Sheet: Sheet1
Supplementary Table S4. Detailed information about the IVs of the saliva microbiome.
SNP	effect_allele.exposure	other_allele.exposure	effect_allele.outcome	other_allele.outcome	beta.exposure	beta.outcome	eaf.exposure	eaf.outcome	chr	pos	se.outcome	pval.outcome	se.exposure	pval.exposure	exposure
Aggregatibacter kilianii B mgs 362
rs10812334	T	A	T	A	0.1156	-0.0536128	0.3352	0.311613	9	26012562	0.0253117	0.0341657	0.02303	5.721e-07	pheno.100.assoc.linear.gz.raw.gz
rs1233076	T	A	T	A	0.1243	-0.0288741	0.02454	0.041661	5	154109263	0.0506632	0.56873	0.02271	4.994e-08	pheno.100.assoc.linear.gz.raw.gz
rs12658738	T	C	T	C	-0.1044	0.00115335	0.3368	0.293442	5	63098804	0.021762	0.957733	0.02276	4.761e-06	pheno.100.assoc.linear.gz.raw.gz
rs1564894	C	G	C	G	0.1065	-0.00226074	0.2433	0.248588	4	96519106	0.0229061	0.92138	0.0228	3.181e-06	pheno.100.assoc.linear.gz.raw.gz
rs17513723	G	T	G	T	0.1057	-0.0303237	0.01854	0.0315925	4	40803979	0.0602565	0.614793	0.02277	3.673e-06	pheno.100.assoc.linear.gz.raw.gz
rs17829699	T	C	T	C	0.118	-0.0721676	0.02089	0.0253749	18	66964334	0.0661489	0.275278	0.02274	2.338e-07	pheno.100.assoc.linear.gz.raw.gz
rs2383613	G	A	G	A	0.1055	-0.0396511	0.2332	0.181955	9	26052188	0.0278945	0.155182	0.02288	4.256e-06	pheno.100.assoc.linear.gz.raw.gz
rs28403056	C	T	C	T	0.1029	-0.0943709	0.03681	0.0508974	1	206198738	0.0526483	0.0730567	0.02279	6.729e-06	pheno.100.assoc.linear.gz.raw.gz
rs2938230	C	T	C	T	0.1011	-0.0127552	0.2162	0.432851	8	30095754	0.02114	0.546263	0.02274	9.214e-06	pheno.100.assoc.linear.gz.raw.gz
rs4419330	C	T	C	T	0.1137	-0.0516528	0.04726	0.0740839	22	36658855	0.0384588	0.17925	0.02276	6.46e-07	pheno.100.assoc.linear.gz.raw.gz
rs4973353	C	T	C	T	-0.1007	-0.0120586	0.4522	0.423893	2	231808291	0.0201298	0.549146	0.02273	9.902e-06	pheno.100.assoc.linear.gz.raw.gz
rs7222692	C	T	C	T	0.1013	-0.00851886	0.4533	0.41842	17	71970321	0.0203147	0.674965	0.02275	8.928e-06	pheno.100.assoc.linear.gz.raw.gz
rs743807	G	A	G	A	-0.1112	0.0379421	0.2449	0.231739	22	43570919	0.0242693	0.117964	0.02272	1.069e-06	pheno.100.assoc.linear.gz.raw.gz
rs75380699	T	G	T	G	-0.105	0.0173108	0.005483	0.018047	14	31431929	0.0747157	0.81678	0.02272	4.066e-06	pheno.100.assoc.linear.gz.raw.gz
rs7592664	G	A	G	A	-0.1038	-0.00897337	0.4303	0.31304	2	107562146	0.022094	0.684636	0.02284	5.844e-06	pheno.100.assoc.linear.gz.raw.gz
rs78480389	G	A	G	A	0.1011	-0.00597903	0.223	0.188887	19	35475833	0.0267668	0.823244	0.02276	9.357e-06	pheno.100.assoc.linear.gz.raw.gz
rs7859246	A	G	A	G	0.1016	-0.0136365	0.3551	0.404714	9	9154881	0.0203308	0.502392	0.02275	8.468e-06	pheno.100.assoc.linear.gz.raw.gz
rs79654518	G	A	G	A	0.103	-0.0335261	0.04648	0.0780028	13	30194799	0.0401942	0.404223	0.0228	6.661e-06	pheno.100.assoc.linear.gz.raw.gz
Aggregatibacter umgs 1480
rs10038123	A	T	A	T	-0.1045	-0.0482632	0.1488	0.157016	5	110097554	0.0273111	0.0772005	0.02302	5.96e-06	pheno.125.assoc.linear.gz.raw.gz
rs10044688	G	A	G	A	0.1016	-0.0171021	0.2977	0.271386	5	75850020	0.0224351	0.445885	0.02264	7.645e-06	pheno.125.assoc.linear.gz.raw.gz
rs10759028	G	C	G	C	0.1045	-0.0312295	0.3279	0.30651	9	9027017	0.0217925	0.151847	0.02272	4.49e-06	pheno.125.assoc.linear.gz.raw.gz
rs10812054	G	A	G	A	0.1084	0.0187782	0.3488	0.35308	9	24495241	0.0207286	0.364983	0.02266	1.839e-06	pheno.125.assoc.linear.gz.raw.gz
rs10923487	T	C	T	C	0.107	0.028144	0.2517	0.180611	1	118629599	0.0257947	0.27524	0.02299	3.483e-06	pheno.125.assoc.linear.gz.raw.gz
rs1104957	T	C	T	C	-0.1045	0.0465742	0.388	0.397909	7	27505061	0.0205982	0.0237542	0.02269	4.424e-06	pheno.125.assoc.linear.gz.raw.gz
rs111869964	T	C	T	C	-0.113	0.038503	0.2911	0.315165	5	159452057	0.0215121	0.0734818	0.0227	7.031e-07	pheno.125.assoc.linear.gz.raw.gz
rs11252834	G	T	G	T	-0.1017	0.0162823	0.2465	0.225028	10	4958841	0.0236524	0.491202	0.02267	7.711e-06	pheno.125.assoc.linear.gz.raw.gz
rs116303679	A	C	A	C	0.1096	-0.0489522	0.1034	0.126893	1	225584974	0.0308338	0.112373	0.02272	1.526e-06	pheno.125.assoc.linear.gz.raw.gz
rs12270238	G	A	G	A	0.1105	-0.0233587	0.1948	0.129622	11	35328521	0.029672	0.431147	0.02271	1.229e-06	pheno.125.assoc.linear.gz.raw.gz
rs12668786	G	A	G	A	-0.1129	0.0440596	0.383	0.394426	7	27499184	0.020393	0.0307319	0.02269	7.148e-07	pheno.125.assoc.linear.gz.raw.gz
rs146388632	A	G	A	G	-0.1007	0.0445577	0.2525	0.16661	20	14812838	0.0303893	0.142586	0.02271	9.698e-06	pheno.125.assoc.linear.gz.raw.gz
rs2938348	C	T	C	T	0.1057	0.00975543	0.34	0.360139	1	114620453	0.0212502	0.646181	0.02286	4.018e-06	pheno.125.assoc.linear.gz.raw.gz
rs4881366	G	T	G	T	-0.1043	-0.0221124	0.207	0.137937	10	4906959	0.0286558	0.440319	0.02267	4.46e-06	pheno.125.assoc.linear.gz.raw.gz
rs4899694	T	C	T	C	0.1006	-0.00793999	0.3997	0.397617	14	78518462	0.0203559	0.696493	0.0227	9.88e-06	pheno.125.assoc.linear.gz.raw.gz
rs62157710	A	G	A	G	-0.1116	-0.036041	0.07337	0.0950451	2	126553176	0.0337272	0.285248	0.02261	8.691e-07	pheno.125.assoc.linear.gz.raw.gz
rs682245	C	T	C	T	-0.1019	0.0225262	0.4825	0.557808	18	53270531	0.0200866	0.262096	0.02268	7.453e-06	pheno.125.assoc.linear.gz.raw.gz
rs6974165	T	A	T	A	0.1059	-0.0113553	0.08329	0.0765083	7	53118434	0.0390282	0.771088	0.02267	3.174e-06	pheno.125.assoc.linear.gz.raw.gz
rs7112471	C	T	C	T	0.1167	-0.0199025	0.3543	0.338757	11	14255263	0.022753	0.381726	0.02263	2.749e-07	pheno.125.assoc.linear.gz.raw.gz
rs72800222	T	A	T	A	-0.1085	0.0219552	0.1778	0.158121	10	67061516	0.0278507	0.430511	0.02276	1.997e-06	pheno.125.assoc.linear.gz.raw.gz
rs76604282	A	C	A	C	0.1049	-0.014074	0.106	0.0744988	1	63975197	0.0402311	0.726469	0.02265	3.908e-06	pheno.125.assoc.linear.gz.raw.gz
rs7722711	C	T	C	T	0.1012	-0.0189181	0.2734	0.252958	5	75906851	0.0228161	0.407016	0.02267	8.579e-06	pheno.125.assoc.linear.gz.raw.gz
rs7829927	C	T	C	T	-0.1028	-0.0565843	0.1178	0.124591	8	138228273	0.0313863	0.0714134	0.02276	6.697e-06	pheno.125.assoc.linear.gz.raw.gz
Streptococcus umgs 1914
rs11601717	C	T	C	T	-0.1012	0.0338361	0.4527	0.365447	11	2492629	0.0205071	0.0989487	0.02235	6.307e-06	pheno.435.assoc.linear.gz.raw.gz
rs13037429	T	C	T	C	-0.09967	0.0395595	0.08642	0.0827923	20	2041654	0.0367942	0.282306	0.02237	8.889e-06	pheno.435.assoc.linear.gz.raw.gz
rs1432977	C	G	C	G	0.09994	-0.0192722	0.3504	0.292102	5	147291889	0.0229465	0.400979	0.02228	7.69e-06	pheno.435.assoc.linear.gz.raw.gz
rs1552996	A	C	A	C	-0.1024	0.0274438	0.4094	0.362106	1	152171104	0.0206742	0.184363	0.02243	5.269e-06	pheno.435.assoc.linear.gz.raw.gz
rs4910350	C	T	C	T	0.1027	0.0078834	0.341	0.324741	11	11494181	0.0220373	0.720546	0.0223	4.45e-06	pheno.435.assoc.linear.gz.raw.gz
rs7113302	G	T	G	T	0.1098	-0.0175845	0.1924	0.196738	11	127073726	0.0253071	0.487153	0.02233	9.633e-07	pheno.435.assoc.linear.gz.raw.gz
rs73186004	C	A	C	A	0.1007	-0.00648994	0.2386	0.165652	12	106043512	0.0265198	0.806673	0.0223	6.719e-06	pheno.435.assoc.linear.gz.raw.gz
rs7702008	T	C	T	C	-0.1018	0.00541668	0.1888	0.168984	5	180500046	0.0275086	0.843899	0.02235	5.555e-06	pheno.435.assoc.linear.gz.raw.gz
rs77496299	C	G	C	G	0.1024	-0.0354248	0.006789	0.020794	11	46227055	0.0782665	0.650825	0.02235	4.939e-06	pheno.435.assoc.linear.gz.raw.gz
rs77744027	T	A	T	A	-0.1004	-0.00713673	0.2037	0.306197	3	22636307	0.0231511	0.757879	0.02228	6.991e-06	pheno.435.assoc.linear.gz.raw.gz
rs80158985	C	T	C	T	0.1088	-0.035054	0.1321	0.111261	11	127073809	0.0317312	0.269282	0.02227	1.125e-06	pheno.435.assoc.linear.gz.raw.gz
rs8025689	C	G	C	G	0.1048	-0.0224978	0.1371	0.191454	15	61059261	0.0256346	0.380142	0.02232	2.828e-06	pheno.435.assoc.linear.gz.raw.gz
Streptococcus umgs 2210
rs10497511	G	A	G	A	-0.1185	0.0434565	0.247	0.23433	2	178119296	0.0237594	0.0673954	0.02261	1.761e-07	pheno.484.assoc.linear.gz.raw.gz
rs10746041	C	T	C	T	-0.1015	0.0417862	0.2846	0.415147	12	106108279	0.0201357	0.0379656	0.02278	8.796e-06	pheno.484.assoc.linear.gz.raw.gz
rs11591160	A	G	A	G	0.1004	-0.0380151	0.111	0.117126	1	96078749	0.031329	0.22497	0.02266	9.987e-06	pheno.484.assoc.linear.gz.raw.gz
rs250939	A	G	A	G	0.1014	-0.0174353	0.3627	0.356004	2	235000529	0.0206369	0.398188	0.02274	8.708e-06	pheno.484.assoc.linear.gz.raw.gz
rs2524293	C	A	C	A	0.1009	-0.0590709	0.1086	0.101178	11	61710538	0.035378	0.0949773	0.02269	9.226e-06	pheno.484.assoc.linear.gz.raw.gz
rs6006098	G	A	G	A	0.1026	0.00485303	0.3279	0.29167	22	29743482	0.0218232	0.824019	0.02277	6.969e-06	pheno.484.assoc.linear.gz.raw.gz
rs7097611	C	G	C	G	-0.1026	0.00636238	0.02376	0.0484274	10	128250796	0.0474793	0.8934	0.02267	6.4e-06	pheno.484.assoc.linear.gz.raw.gz
rs72672723	T	C	T	C	0.1032	0.0382369	0.1898	0.241018	1	42478640	0.0241024	0.112641	0.02285	6.715e-06	pheno.484.assoc.linear.gz.raw.gz
rs77969455	T	C	T	C	0.1021	-0.0231833	0.2407	0.366532	4	125369878	0.0209745	0.269024	0.02273	7.555e-06	pheno.484.assoc.linear.gz.raw.gz
Streptococcus umgs 1150
rs10084952	C	T	C	T	0.101	0.0152691	0.3178	0.295847	4	146276961	0.0218719	0.485105	0.02261	8.336e-06	pheno.710.assoc.linear.gz.raw.gz
rs10505170	T	A	T	A	0.1051	0.0265834	0.1392	0.156656	8	113643762	0.0281904	0.345685	0.02261	3.578e-06	pheno.710.assoc.linear.gz.raw.gz
rs112645456	C	T	C	T	0.1017	0.0499469	0.1956	0.148186	3	119074481	0.0284341	0.0789878	0.02258	7.012e-06	pheno.710.assoc.linear.gz.raw.gz
rs11852805	T	A	T	A	0.1046	0.0478004	0.3076	0.263329	15	101324497	0.024659	0.0525678	0.02255	3.741e-06	pheno.710.assoc.linear.gz.raw.gz
rs12904683	A	T	A	T	-0.1134	-0.0114726	0.1987	0.231263	15	39015348	0.0247147	0.642504	0.02258	5.587e-07	pheno.710.assoc.linear.gz.raw.gz
rs1862757	G	A	G	A	-0.1058	-0.0439936	0.4794	0.374454	16	60192452	0.0203789	0.0308667	0.02269	3.367e-06	pheno.710.assoc.linear.gz.raw.gz
rs2001297	C	A	C	A	-0.1012	0.0434391	0.2467	0.234701	2	178118550	0.0237584	0.0674932	0.02254	7.514e-06	pheno.710.assoc.linear.gz.raw.gz
rs3010549	T	C	T	C	0.1007	-0.013119	0.3016	0.27002	6	167715776	0.0227541	0.564241	0.02256	8.478e-06	pheno.710.assoc.linear.gz.raw.gz
rs4941382	A	G	A	G	-0.1007	-0.0262898	0.3282	0.344202	18	55963508	0.0209236	0.208946	0.02256	8.595e-06	pheno.710.assoc.linear.gz.raw.gz
rs520932	T	C	T	C	0.1034	0.0410775	0.1321	0.227026	12	367902	0.0237964	0.0843102	0.02257	4.923e-06	pheno.710.assoc.linear.gz.raw.gz
rs56143298	T	A	T	A	0.1081	-0.066694	0.01749	0.030671	5	29789221	0.0632098	0.29137	0.02254	1.752e-06	pheno.710.assoc.linear.gz.raw.gz
rs60623630	A	C	A	C	0.1029	0.0326396	0.3499	0.207189	2	105590913	0.024541	0.183516	0.02275	6.424e-06	pheno.710.assoc.linear.gz.raw.gz
rs6422704	A	C	A	C	-0.1013	-0.0282747	0.2125	0.253433	2	4985756	0.0229034	0.217009	0.02253	7.407e-06	pheno.710.assoc.linear.gz.raw.gz
rs6842071	G	A	G	A	0.1145	0.0123435	0.1467	0.157062	4	38819850	0.028279	0.662483	0.0228	5.648e-07	pheno.710.assoc.linear.gz.raw.gz
rs6983987	A	G	A	G	0.1044	-0.0148378	0.3426	0.390232	8	132029094	0.0204543	0.468201	0.02264	4.327e-06	pheno.710.assoc.linear.gz.raw.gz
rs7333243	A	G	A	G	0.1015	-0.013018	0.482	0.417065	13	101567893	0.0202926	0.521189	0.02267	8.121e-06	pheno.710.assoc.linear.gz.raw.gz
rs997573	C	T	C	T	0.1026	0.0113539	0.3689	0.376384	8	61098621	0.0204512	0.578778	0.02255	5.712e-06	pheno.710.assoc.linear.gz.raw.gz
Streptococcus_infantis_mgs_1655
rs17176538	C	G	C	G	-0.1234	-0.0203016	0.08146	0.0628247	21	43064230	0.0483987	0.674876	0.02245	4.463e-08	pheno.124.assoc.linear.gz.raw.gz
rs28546979	T	C	T	C	0.101	-0.0159204	0.1958	0.154685	19	8309844	0.028728	0.579457	0.02262	8.545e-06	pheno.124.assoc.linear.gz.raw.gz
rs370643875	T	C	T	C	0.1049	0.0281235	0.124	0.237722	7	19237768	0.0245917	0.252784	0.02289	4.867e-06	pheno.124.assoc.linear.gz.raw.gz
rs3993627	G	A	G	A	0.1057	0.0133145	0.49	0.382228	7	125198111	0.0204562	0.515125	0.02264	3.262e-06	pheno.124.assoc.linear.gz.raw.gz
rs480250	T	C	T	C	-0.1009	-0.07438	0.05953	0.065665	6	10765803	0.0407753	0.0681303	0.02252	7.884e-06	pheno.124.assoc.linear.gz.raw.gz
rs60612213	T	A	T	A	0.1083	0.0290112	0.09452	0.150007	8	49120884	0.0301009	0.335148	0.02269	1.953e-06	pheno.124.assoc.linear.gz.raw.gz
rs691638	T	C	T	C	0.1041	0.032416	0.4144	0.477583	11	129695615	0.0203056	0.110398	0.02259	4.357e-06	pheno.124.assoc.linear.gz.raw.gz
rs7154000	T	C	T	C	-0.1005	-0.0138109	0.1008	0.0704836	14	93689655	0.0388405	0.722154	0.02253	8.709e-06	pheno.124.assoc.linear.gz.raw.gz
Streptococcus mitis AK mgs 2168
rs10850689	G	A	G	A	-0.103	0.0134302	0.4371	0.395863	12	117082217	0.0203772	0.509844	0.02267	5.806e-06	pheno.2222.assoc.linear.gz.raw.gz
rs11514218	A	G	A	G	0.102	-0.0413864	0.2164	0.176755	12	59252733	0.026694	0.121044	0.02268	7.297e-06	pheno.2222.assoc.linear.gz.raw.gz
rs11561433	A	G	A	G	0.1049	-0.0570636	0.1582	0.112587	12	59222240	0.0313442	0.0686752	0.02268	3.958e-06	pheno.2222.assoc.linear.gz.raw.gz
rs11680001	T	C	T	C	-0.1059	7.32613e-05	0.4927	0.468822	2	220861711	0.0199307	0.997067	0.02272	3.397e-06	pheno.2222.assoc.linear.gz.raw.gz
rs11696615	G	C	G	C	0.1041	0.00403249	0.09321	0.141946	20	42994630	0.0304979	0.894809	0.02277	5.115e-06	pheno.2222.assoc.linear.gz.raw.gz
rs12568413	A	G	A	G	0.1013	-0.0258753	0.2373	0.203246	1	175419097	0.025712	0.314246	0.02266	8.285e-06	pheno.2222.assoc.linear.gz.raw.gz
rs2305081	A	G	A	G	0.1029	0.0049343	0.1405	0.0516615	13	110830090	0.0442164	0.911145	0.02269	6.095e-06	pheno.2222.assoc.linear.gz.raw.gz
rs2343582	C	T	C	T	-0.1094	0.0147394	0.3086	0.295364	16	6059547	0.0219159	0.501238	0.02267	1.516e-06	pheno.2222.assoc.linear.gz.raw.gz
rs2642987	A	G	A	G	-0.1062	0.00156877	0.4501	0.479848	1	247112665	0.0200469	0.937625	0.02266	2.96e-06	pheno.2222.assoc.linear.gz.raw.gz
rs2833701	C	T	C	T	0.1014	0.0013593	0.3561	0.400292	21	33558534	0.0206774	0.947586	0.02269	8.281e-06	pheno.2222.assoc.linear.gz.raw.gz
rs4904910	A	G	A	G	0.1038	0.00642131	0.3428	0.348181	14	92890624	0.020848	0.758078	0.0227	5.083e-06	pheno.2222.assoc.linear.gz.raw.gz
rs6984381	C	T	C	T	0.1081	-0.033939	0.2089	0.334703	8	61809918	0.0211229	0.108111	0.02276	2.198e-06	pheno.2222.assoc.linear.gz.raw.gz
rs7113302	G	T	G	T	0.1084	-0.0175845	0.1924	0.196738	11	127073726	0.0253071	0.487153	0.02273	2.02e-06	pheno.2222.assoc.linear.gz.raw.gz
Streptococcus umgs 1667
rs10256147	G	A	G	A	-0.1015	0.0438992	0.229	0.224852	7	52970580	0.0239794	0.0671444	0.02266	7.937e-06	pheno.2558.assoc.linear.gz.raw.gz
rs12970071	G	T	G	T	-0.1156	0.0287936	0.1789	0.187533	18	23030771	0.0253735	0.256463	0.02262	3.56e-07	pheno.2558.assoc.linear.gz.raw.gz
rs141840190	A	G	A	G	0.1051	0.0421729	0.3478	0.220052	16	12691195	0.0240394	0.0793761	0.02261	3.568e-06	pheno.2558.assoc.linear.gz.raw.gz
rs17838970	T	G	T	G	-0.1253	0.0709815	0.158	0.111564	4	71248776	0.0316175	0.0247674	0.02269	3.814e-08	pheno.2558.assoc.linear.gz.raw.gz
rs1944689	G	T	G	T	0.1057	-0.0152471	0.1029	0.147611	11	121634334	0.0282839	0.589834	0.02274	3.575e-06	pheno.2558.assoc.linear.gz.raw.gz
rs6064045	T	C	T	C	0.1004	-0.00450393	0.2397	0.360678	20	52701293	0.0206632	0.827454	0.02266	9.884e-06	pheno.2558.assoc.linear.gz.raw.gz
rs61768865	A	G	A	G	-0.1031	0.0259643	0.2073	0.226189	1	81774213	0.0240424	0.280172	0.02261	5.428e-06	pheno.2558.assoc.linear.gz.raw.gz
rs62047145	T	C	T	C	-0.1053	0.0298832	0.05718	0.0713014	16	52999977	0.0444215	0.501127	0.0226	3.418e-06	pheno.2558.assoc.linear.gz.raw.gz
rs62269105	C	T	C	T	-0.1006	-0.0145809	0.004439	0.0371561	3	133592915	0.0537142	0.786042	0.02262	9.163e-06	pheno.2558.assoc.linear.gz.raw.gz
rs624761	C	T	C	T	-0.1033	0.0177712	0.1755	0.100835	1	19044877	0.0328915	0.588991	0.02276	5.994e-06	pheno.2558.assoc.linear.gz.raw.gz
rs629870	A	C	A	C	-0.1064	0.0247857	0.2815	0.393949	7	126013729	0.020347	0.223168	0.02269	2.98e-06	pheno.2558.assoc.linear.gz.raw.gz
rs900123	G	A	G	A	-0.1075	0.0100454	0.3713	0.472451	15	60390361	0.0199985	0.61545	0.02259	2.088e-06	pheno.2558.assoc.linear.gz.raw.gz
Prevotella_conceptionensis_mgs_1136
rs11740843	A	G	A	G	-0.1013	0.0680481	0.2507	0.188427	5	11552229	0.0252374	0.007011	0.02267	8.328e-06	pheno.806.assoc.linear.gz.raw.gz
rs12139099	G	A	G	A	-0.1098	0.0305463	0.3478	0.456805	1	48691564	0.0198699	0.124215	0.02267	1.383e-06	pheno.806.assoc.linear.gz.raw.gz
rs12295710	T	C	T	C	-0.1051	0.0413053	0.4869	0.55905	11	3249984	0.0200437	0.039326	0.02267	3.837e-06	pheno.806.assoc.linear.gz.raw.gz
rs2212869	C	A	C	A	-0.1012	-0.0699181	0.04125	0.107417	21	20941815	0.035263	0.0473936	0.02263	8.256e-06	pheno.806.assoc.linear.gz.raw.gz
rs2532757	C	A	C	A	0.1052	-0.0115976	0.0953	0.099476	10	29435089	0.0338571	0.731941	0.02268	3.749e-06	pheno.806.assoc.linear.gz.raw.gz
rs34969852	G	A	G	A	0.1105	0.0434815	0.05614	0.0578503	5	57442671	0.0425398	0.306716	0.0227	1.214e-06	pheno.806.assoc.linear.gz.raw.gz
rs548411	T	G	T	G	-0.1016	-0.000331788	0.2684	0.262622	16	1121226	0.0226151	0.988295	0.02279	8.74e-06	pheno.806.assoc.linear.gz.raw.gz
rs7112471	C	T	C	T	0.1009	-0.0199025	0.3543	0.338757	11	14255263	0.022753	0.381726	0.02266	8.991e-06	pheno.806.assoc.linear.gz.raw.gz
rs75571853	C	T	C	T	-0.1045	0.0662647	0.2446	0.180159	5	11548994	0.026229	0.0115242	0.02267	4.31e-06	pheno.806.assoc.linear.gz.raw.gz
Prevotella umgs 1554
rs10800316	T	C	T	C	-0.1016	-0.00624997	0.3488	0.273158	1	167506734	0.022306	0.779329	0.02262	7.475e-06	pheno.1198.assoc.linear.gz.raw.gz
rs10969086	A	G	A	G	-0.1064	0.0283062	0.06945	0.0510092	9	29337965	0.045932	0.53772	0.02261	2.718e-06	pheno.1198.assoc.linear.gz.raw.gz
rs11142034	T	C	T	C	0.121	-0.04513	0.1715	0.174466	9	90608393	0.0277916	0.104403	0.02263	1.009e-07	pheno.1198.assoc.linear.gz.raw.gz
rs12426807	C	G	C	G	0.1056	-0.0520479	0.04047	0.0716811	12	127240961	0.0382381	0.173466	0.02263	3.271e-06	pheno.1198.assoc.linear.gz.raw.gz
rs13309899	C	T	C	T	0.1042	-0.00823602	0.1531	0.202031	7	156399981	0.0251149	0.742963	0.02282	5.237e-06	pheno.1198.assoc.linear.gz.raw.gz
rs144872026	T	C	T	C	0.1075	-0.189132	0.01044	0.021122	9	132796037	0.0726668	0.00924847	0.02259	2.081e-06	pheno.1198.assoc.linear.gz.raw.gz
rs16922021	C	T	C	T	0.104	-0.0479641	0.1133	0.120074	8	58243697	0.0314147	0.12681	0.02261	4.508e-06	pheno.1198.assoc.linear.gz.raw.gz
rs34283512	T	C	T	C	0.1032	-0.0131716	0.2736	0.307945	2	125333165	0.0215143	0.540388	0.02262	5.365e-06	pheno.1198.assoc.linear.gz.raw.gz
rs6050455	G	A	G	A	0.1012	-0.0311483	0.2922	0.250094	20	2574223	0.0229249	0.174238	0.02269	8.72e-06	pheno.1198.assoc.linear.gz.raw.gz
rs71602634	A	G	A	G	0.1081	-0.0427802	0.03446	0.0356334	4	136932703	0.0576868	0.458333	0.02266	1.972e-06	pheno.1198.assoc.linear.gz.raw.gz
rs945041	T	C	T	C	0.1093	0.0553944	0.05692	0.0630758	14	57021293	0.0416293	0.183301	0.0226	1.441e-06	pheno.1198.assoc.linear.gz.raw.gz
Prevotella oulorum gs 3240
rs117904456	T	C	T	C	-0.1228	0.0241117	0.1653	0.164475	7	111835328	0.0270546	0.37281	0.02255	5.803e-08	pheno.208.assoc.linear.gz.raw.gz
rs1684590	T	C	T	C	0.1111	-0.0277551	0.3261	0.306831	16	4739514	0.0230604	0.22875	0.02268	1.053e-06	pheno.208.assoc.linear.gz.raw.gz
rs631108	G	A	G	A	-0.1017	0.00390241	0.1658	0.19036	18	33795425	0.0273512	0.886545	0.02262	7.403e-06	pheno.208.assoc.linear.gz.raw.gz
rs6442603	C	T	C	T	-0.1011	0.0276727	0.2574	0.265719	3	16476846	0.0237998	0.24494	0.02273	9.205e-06	pheno.208.assoc.linear.gz.raw.gz
rs6483021	T	G	T	G	0.1082	-0.0233663	0.2005	0.166946	11	89465769	0.0311958	0.453845	0.02275	2.096e-06	pheno.208.assoc.linear.gz.raw.gz
rs73194909	A	C	A	C	0.1007	-0.0247522	0.1366	0.118669	2	15302353	0.0313743	0.430151	0.02266	9.429e-06	pheno.208.assoc.linear.gz.raw.gz
rs73537311	T	C	T	C	0.1104	-0.0232804	0.1935	0.154059	11	89221256	0.0277241	0.401066	0.02266	1.201e-06	pheno.208.assoc.linear.gz.raw.gz
rs75501520	T	C	T	C	0.1052	0.00825444	0.04021	0.0603104	2	241951417	0.0486642	0.865309	0.02266	3.682e-06	pheno.208.assoc.linear.gz.raw.gz
rs7571354	C	T	C	T	0.1372	-0.0269679	0.09112	0.347854	2	241953251	0.0233466	0.248044	0.02251	1.325e-09	pheno.208.assoc.linear.gz.raw.gz
rs7578396	G	T	G	T	0.1073	-0.0112439	0.2475	0.239692	2	15293757	0.0230188	0.625219	0.02262	2.247e-06	pheno.208.assoc.linear.gz.raw.gz
rs77082916	A	G	A	G	0.1074	-0.0287037	0.04883	0.0633344	2	106033550	0.0418477	0.492771	0.02259	2.157e-06	pheno.208.assoc.linear.gz.raw.gz
Haemophilus D parainfluenzae A mgs 2988
rs11598219	G	A	G	A	0.1026	0.0230981	0.4606	0.433143	10	69900240	0.0203115	0.255457	0.02258	5.913e-06	pheno.1062.assoc.linear.gz.raw.gz
rs11802596	T	C	T	C	-0.1012	0.0193157	0.06292	0.0719171	1	59411306	0.0383991	0.614947	0.02253	7.505e-06	pheno.1062.assoc.linear.gz.raw.gz
rs12314926	T	G	T	G	-0.1067	-0.00548014	0.342	0.2595	12	20974271	0.0231255	0.812678	0.02257	2.422e-06	pheno.1062.assoc.linear.gz.raw.gz
rs139794	T	C	T	C	-0.1079	-0.0597389	0.05326	0.0808344	22	50125368	0.0399453	0.134779	0.02259	1.933e-06	pheno.1062.assoc.linear.gz.raw.gz
rs1486756	A	G	A	G	-0.1088	-0.0199971	0.3068	0.254431	6	93942185	0.0228182	0.380831	0.02256	1.534e-06	pheno.1062.assoc.linear.gz.raw.gz
rs34748	A	G	A	G	0.1135	0.0433647	0.1611	0.238462	12	107272448	0.0243139	0.0744989	0.0226	5.522e-07	pheno.1062.assoc.linear.gz.raw.gz
rs7624703	C	A	C	A	-0.111	1.52607e-05	0.2261	0.175206	3	99152804	0.0270867	0.99955	0.02254	9.153e-07	pheno.1062.assoc.linear.gz.raw.gz
rs9835855	C	T	C	T	-0.1012	-0.0283955	0.1783	0.103301	3	99056606	0.0322713	0.378915	0.02255	7.658e-06	pheno.1062.assoc.linear.gz.raw.gz
rs9874483	G	C	G	C	0.1121	0.0220964	0.09478	0.089271	3	68297717	0.0381033	0.561978	0.02264	7.98e-07	pheno.1062.assoc.linear.gz.raw.gz
Oribacterium umgs 1938
rs10195351	T	C	T	C	0.1277	0.0165686	0.04517	0.0665738	2	2325234	0.0398782	0.677791	0.02273	2.217e-08	pheno.2481.assoc.linear.gz.raw.gz
rs10891913	T	C	T	C	0.1017	-0.0172269	0.1316	0.135883	11	98403194	0.0294039	0.557962	0.02278	8.467e-06	pheno.2481.assoc.linear.gz.raw.gz
rs1711386	C	T	C	T	0.1024	-0.00142028	0.3282	0.374569	4	178988148	0.020478	0.944706	0.0228	7.595e-06	pheno.2481.assoc.linear.gz.raw.gz
rs1755304	G	A	G	A	0.1052	-0.105109	0.04073	0.037073	1	38712156	0.0615623	0.0877546	0.0228	4.235e-06	pheno.2481.assoc.linear.gz.raw.gz
rs3019537	C	G	C	G	-0.1072	0.00887	0.2896	0.198984	11	60794403	0.0248064	0.720666	0.023	3.396e-06	pheno.2481.assoc.linear.gz.raw.gz
rs4711707	C	T	C	T	-0.1027	0.00156756	0.4935	0.493746	6	42124732	0.0206526	0.939497	0.02279	7e-06	pheno.2481.assoc.linear.gz.raw.gz
rs716573	T	C	T	C	0.103	-0.0141938	0.2525	0.314001	9	101678273	0.0213991	0.507146	0.02277	6.461e-06	pheno.2481.assoc.linear.gz.raw.gz
rs7969643	T	C	T	C	-0.1249	0.049001	0.09948	0.0869386	12	122632379	0.0402137	0.223028	0.02272	4.427e-08	pheno.2481.assoc.linear.gz.raw.gz
rs8046145	C	G	C	G	-0.1073	0.0530016	0.3384	0.339461	16	75295021	0.0214119	0.0133113	0.02277	2.647e-06	pheno.2481.assoc.linear.gz.raw.gz
Oribacterium umgs 1591
rs2081297	G	T	G	T	-0.1001	0.0188267	0.4914	0.408865	2	45573241	0.0201653	0.3505	0.02199	5.69e-06	pheno.2818.assoc.linear.gz.raw.gz
rs34470184	A	G	A	G	-0.1035	0.044053	0.265	0.169296	7	155825885	0.0267433	0.0995062	0.0221	3.014e-06	pheno.2818.assoc.linear.gz.raw.gz
rs369191	T	C	T	C	0.09936	-0.0112731	0.07285	0.083608	4	131693389	0.0360712	0.754642	0.02204	6.946e-06	pheno.2818.assoc.linear.gz.raw.gz
rs66539875	T	G	T	G	-0.09808	0.0243308	0.3569	0.424159	1	237530135	0.0207629	0.241261	0.02204	9.133e-06	pheno.2818.assoc.linear.gz.raw.gz
rs7948543	T	C	T	C	0.09844	-0.0217227	0.4386	0.38271	11	69827484	0.0213378	0.308659	0.02205	8.507e-06	pheno.2818.assoc.linear.gz.raw.gz
rs905408	C	A	C	A	-0.101	0.0446392	0.1637	0.182936	12	128079852	0.026919	0.0972613	0.02202	4.849e-06	pheno.2818.assoc.linear.gz.raw.gz
rs9497558	A	G	A	G	-0.1054	0.00301907	0.04961	0.018574	6	146807188	0.0765891	0.968556	0.02203	1.82e-06	pheno.2818.assoc.linear.gz.raw.gz
Solobacterium umgs 2560
rs10915149	T	C	T	C	-0.1067	-0.014689	0.2274	0.181033	1	31009394	0.0256835	0.567375	0.02275	2.947e-06	pheno.2930.assoc.linear.gz.raw.gz
rs11073117	G	A	G	A	-0.116	-0.0471653	0.06684	0.0977253	15	36014148	0.0349567	0.177257	0.02271	3.631e-07	pheno.2930.assoc.linear.gz.raw.gz
rs11723958	G	A	G	A	0.1021	0.0252197	0.1713	0.150377	4	26032819	0.0276523	0.361753	0.0227	7.178e-06	pheno.2930.assoc.linear.gz.raw.gz
rs17190458	A	T	A	T	-0.1108	-0.043606	0.3206	0.271057	20	12602813	0.0228549	0.0563975	0.02266	1.097e-06	pheno.2930.assoc.linear.gz.raw.gz
rs5017694	A	G	A	G	-0.1178	-0.0452764	0.06789	0.0964664	15	36016147	0.0345711	0.190311	0.02274	2.487e-07	pheno.2930.assoc.linear.gz.raw.gz
rs77254371	C	T	C	T	-0.1022	-0.0249905	0.02089	0.0480651	7	135899045	0.0487987	0.608571	0.02272	7.276e-06	pheno.2930.assoc.linear.gz.raw.gz
